# Supplementary material for: Insights into the Survival Capabilities of Cryomyces antarcticus Hydrated Colonies after Exposure to Fe Particle Radiation
Source: J Fungi (Basel). 2021 Jun 22;7(7):495. doi: 10.3390/jof7070495 (PMC8304246; doi:10.3390/jof7070495)
Supplement: Supplementary file 1 [file jof-07-00495-s001.zip]

Archive with 1 entries (1 files):
- jof-1235620-supplementary.pdf
